# Supplementary material for: Triptonide is a reversible non-hormonal male contraceptive agent in mice and non-human primates
Source: Nat Commun. 2021 Feb 23;12:1253. doi: 10.1038/s41467-021-21517-5 (PMC7902613; doi:10.1038/s41467-021-21517-5)
Supplement: Supplementary file 18 — Source Data [file 41467_2021_21517_MOESM18_ESM.xlsx]

## Sheet: Fig. 1d
Sperm with normal morphology (%)
0	0.1	0.2	0.4	0.8	1.6
94.9	75	40	18	5	4
89	69	49	10	4	5
90	73	53	8	4	4
90.5	73	50	12	3	1
88
87

## Sheet: Fig. 1e
Sperm motility (%)
Total	Mouse#1	Mouse#2	Mouse#3	Mouse#4	Mouse#5	Mouse#6
0	67	69	73	65	67	61
0.1	25	42	28	27
0.2	25	29	28	31
0.4	8	4	9	8
0.8	2	2	2	3
Forward
0	58	60	61	56	57	55
0.1	22	24	33	25
0.2	12	23	14	20
0.4	5	4	7	5
0.8	3	3	1	2

## Sheet: Fig. 1f
Sperm counts (million/ml)
0	0.1	0.2	0.4	0.8
10	10.6	10.4	6.7	8.4
7	11.4	9.2	7.8	8.5
7.6	11.3	8.2	8.1	8
8.6	8.2	8.2	7.7	7.1
7	7.7	9		7.3
7.3	6.8			7.6
6.9	7.1			7.7
9.3				6.4
6.6				6.5
7.2				6.5
10.6
11.4
11.3
8.7
9.9
7.2
9.9
7.6
7.3
8.4

## Sheet: Fig. 1g
Testis weight x 1000/body weight
0	0.1	0.2	0.4	0.8
3.51	3.47	3.55	3.14	2.66
3.45	3.28	3.16	3.54	3.42
3.12	3.48	3.82	3.48	2.89
3.44	3.56	3.52	3.23	3.68
3.74	3.61	4		3.42
3.45				2.64
3.99				3.53
3.1				3.55
3.51				3.78
4.04				3.27
3.51				3.39
3.63				3.96
3.27				3.09
3.64				3.59
3.3				3.39
3.87				3.27
3.65				3.64
3.7				3.39
3.67
3.21

## Sheet: Fig. 1h
Body weight (g)
	0	0	0	0	0	0.1	0.1	0.1	0.1	0.1	0.2	0.2	0.2	0.2	0.2	0.4	0.4	0.4	0.4	0.4	0.8	0.8	0.8	0.8	0.8
0	25.8	25.8	25	23.3	24.5	26.4	23.8	24.1	23.3	23.2	24.6	26.5	26.5	24.8	24.3	25.6	27.2	23.7	25.6	24.7	21.9	22.7	23.6	23.7	23.7
5	26	26.2	26.8	24	24.8	27.2	24.5	24.3	24	23.1	24.7	26.5	26.5	25.8	25.2	25.7	27.8	24.2	26.2	24.1	22.6	24	25.1	24.3	25.2
10	26.7	27.3	26.6	24.4	26.1	27.4	25.2	24.5	24.4	24.6	24.7	26.7	26.8	26.4	24.9	25.5	27.6	24.5	24.1	24.1	22.5	24.6	25.1	24.9	24.9
15	27.1	27.7	26.8	24.8	26.7	27.6	26.4	24.6	24.8	25.3	25.1	27.1	27.1	26.9	25.4	26.4	28.4	25.7	26.2	24.6	23.2	24.6	25.3	24.6	25.5
20	26.8	28.1	27.4	24.5	27.4	28.1	25.7	26.4	24.5	24.6	25.3	27.3	27.6	27.4	25.5		28.4	25.3	26.3	25.4	23.2	23.6	25	24.2	23.7
25	26.6	28	27	24.6	26.7	28.4	26.4	25.1	26.7	26.6	25	27	26.5	26.2	26.7		28.2	25	26.4	25.2	23.8	23.7	24.7	25	25.8
28	26.6	27	27.2	26	26.6	29.1	27.1	26.4	27.5	26.8	25.6	27.5	26.9	26.7	25.2		29.9	25.7	27	26.9	24.3	24.6	25.8	24.8	25.7

## Sheet: Fig. 1i
Testis T (ng/dL)		Testis T (ng/mL)		Protein Conc (mg/ml)		Testis T (ng/mg protein)
Control	SD-1	Control	SD-1	Control	SD-1	Control	SD-1
882	599	8.82	5.99	2.416	3.14	3.65	1.91
529	499	5.29	4.99	3.978	3.147	1.33	1.59
623	457	6.23	4.57	2.793	1	2.23	4.57
1265	3064	12.65	30.64	4.083	8.039	3.1	3.81
1449	822	14.49	8.22	2.291	3.844	6.32	2.14
1222	640	12.22	6.4	5.327	7.899	2.29	0.81
1058	1930	10.58	19.3	4.531	3.048	2.34	6.33
1510	3790	15.1	37.9	5.439	5.9	2.78	6.42
4560	1550	45.6	15.5	3.316	3.276	13.75	4.73
3010	1840	30.1	18.4	6.85	9.229	4.39	1.99
5360		53.6		2.217		24.8
						Used for plots

## Sheet: Fig. 1j
Serum T (ng/dL)
Control	SD-1
720.827	408.587
58.107	77.401
28.146	31.383
41.499	50.283
246.6	87.206
1600	1143.32
519.085	51.148
621.513	200.063
434.846	144.5
187.42	76.8
1600	39.1
	1376.9
	57.6

## Sheet: Fig. 1k
Control FSH (ng/ml) n=11	SD-1 FSH (ng/ml) n=13
133.14	85.12
222.47	138.16
108.31	46.71
104.52	134.22
115.66	92.87
114.93	84.83
59.03	70.21
76.77	71.13
18.27	84.44
116.15	131.16
130.14	85.56
	135.98
	263.22

## Sheet: Fig. 1l
Control LH (ng/ml) n=11	SD-1 LH (ng/ml) n=13
6.56	0.24
15.76	0.24
5.85	0.24
11.48	0.24
5.69	0.24
11.12	2.51
0.26	0.53
0.24	0.26
0.24	6.94
0.49	4.19
0.49	3.65
	9.48
	7.76

## Sheet: Fig. 2b
Figure 2b. Sperm deformity rate (%)
	Week
Group	0w	5w	7w	8w
Control1	(44/200) 22%	(30/200) 15%	(56/200) 28%	(38/200) 19%
Control2	(36/200) 18%	(52/200) 26%	(50/200) 25%	(42/200) 21%
Control3	(30/200) 15%	(44/200) 22%	(24/200) 12%	(52/200) 26%
triptonide1	(28/200) 14%	(90/200) 45%	(162/200) 81%	(184/200) 92%
triptonide2	(42/200) 21%	(112/200) 56%	(148/200) 74%	(190/200) 95%
triptonide3	(34/200) 17%	(118/200) 59%	(164/200) 82%	(176/200) 88%
triptonide4	(46/200) 23%	(96/200) 48%	(182/200) 91%	(186/200) 93%
triptonide5	(26/200) 13%	(136/200) 68%	(192/200) 96%	(194/200) 97%
triptonide6	(46/200) 23%	(82/200) 41%	(178/200) 89%	(194/200) 97%
triptonide7	(32/200) 16%	(126/200) 63%	(182/200) 91%	(196/200) 98%

[truncated: 60 more sheets: Fig. 2c, Fig. 2d, Fig. 2f, Fig. 2g, Fig. 2h, Fig. 2i, Fig. 3a, Fig. 3b, Fig. 3c, Fig. 3d, Fig. 3e, Fig. 3f, Fig. 4a, Fig. 4b, Fig. 5 original gels and blots, S4a, S4b, S4c, S5, S6 …]
